# Supplementary material for: Knowing the learning strategy is not enough to use it: Example in reading strategies for Japanese undergraduates
Source: PLoS One. 2023 Nov 21;18(11):e0293875. doi: 10.1371/journal.pone.0293875 (PMC10662718; doi:10.1371/journal.pone.0293875)
Supplement: S1 File — (ZIP) [file pone.0293875.s001.zip]

Archive with 2 entries (2 files):
- SI1.pdf
- SI1.tex
